# Supplementary material for: RiboScreenTM Technology Delivers Small-Molecule Ribodrugs to Convert Ribosomal Proteins into Molecular Valves for Tailored Protein Production Levels in Rare and Prevalent Disease
Source: Biomedicines. 2026 Jun 23;14(7):1419. doi: 10.3390/biomedicines14071419 (PMC13404128; doi:10.3390/biomedicines14071419)
Supplement: Supplementary file 1 [file biomedicines-14-01419-s001.zip]

Archive with 1 entries (1 files):
- biomedicines-4307530-supplementary.pdf
